# Supplementary material for: Evaluation of the Effects of Fucoidans from Fucus Species and Laminaria hyperborea against Oxidative Stress and Iron-Dependent Cell Death
Source: Mar Drugs. 2021 Sep 29;19(10):557. doi: 10.3390/md19100557 (PMC8538076; doi:10.3390/md19100557)
Supplement: Supplementary file 1 [file marinedrugs-19-00557-s001.zip]

Archive with 1 entries (1 files):
- marinedrugs-1405679-supplementary.pdf
